# Supplementary material for: Research on the spatial association network structure for innovation efficiency of China’s new energy vehicle industry and its influencing factors
Source: PLoS One. 2021 Aug 26;16(8):e0255516. doi: 10.1371/journal.pone.0255516 (PMC8389435; doi:10.1371/journal.pone.0255516)
Supplement: S1 Dataset — (XLS) [file pone.0255516.s001.xls]

## Sheet: R & D personnel 
Province Year	2013（Person）	2014（Person）	2015（Person）	2016（Person）	2017（Person）	2018（Person）
Anhui	7688	11291	13032	13654	16846	17785
Beijing	23126	23684	38254	39754	38558	39907
Fujian	2180	2468	1844	2391	2000	11268
Gansu	—	—	—	—	529	773
Guangdong	32758	38754	43170	51382	63229	70914
Guizhou	956	950	1394	1244	1217	1292
Hainan	2884	3111	2003	1657	1724	1536
Hebei	11843	11655	17415	14779	22930	23222
Henan	4161	4686	6127	6343	7494	9595
Heilongjiang	466	461	470	497	502	442
Hubei	3273	3843	4273	4989	5475	5867
Hunan	490	698	541	1181	1197	1331
Jilin	2631	2815	2755	2702	2476	2971
Jiangsu	8251.16	8605	13321	16645	19511	22798
Jiangxi	2580	2694	2986	3899	3532	4404
Liaoning	16716	16059	15722	14776	14416	14119
Qinghai	393	545	545	563	636	426
Shangdong	8078	7086	8576	8860	11304	11989
Shanxi	560	538	529	407	614	669
Shannxi	431	425	793	1169	1370	738
Shanghai	22753	24570	25818	30310	34071	36618
Sichuan	2914	3335	3281	3002	3477	5397
Tianjin	2522	2444	1787	2486	2599	1777
Tibet	96	91	93	87	67	85
Yunnan	1077	1127	1145	1219	1422	1433
Zhejiang	12966	14295	19947	22974	28956	33908
Chongqing	2264	8723	8598	10283	10855	12213

## Sheet: R & Dfund
Province Year	2013（Yuan）	2014（Yuan）	2015（Yuan）	2016（Yuan）	2017（Yuan）	2018（Yuan）
Anhui	2.19813e+09	2.51332e+09	3.03732e+09	3.62657e+09	4.52539e+09	5.25251e+09
Beijing	6.71153e+09	7.29473e+09	1.26097e+10	1.27668e+10	1.35241e+10	15810707066
Fujian	4.83034e+08	5.31926e+08	7.72174e+08	7.81583e+08	8.28119e+08	5.00309e+09
Gansu	—	—	—	—	536000000	782000000
Guangdong	1.11816e+10	7.77344e+09	9.01943e+09	1.13679e+10	1.63321e+10	2.28474e+10
Guizhou	325493100	326823500	3.15765e+08	3.52434e+08	4.12903e+08	4.40131e+08
Hainan	504868900	677530000	4.68908e+08	7.20148e+08	7.05843e+08	9.84779e+08
Hebei	2.10649e+09	3.00766e+09	3.27564e+09	4.106e+09	4.54371e+09	5.62673e+09
Henan	1.50218e+09	1.68675e+09	1.9201e+09	2.34297e+09	2.66446e+09	4.37811e+09
Heilongjiang	9.70596e+07	8.66966e+07	9.0987e+07	1.05478e+08	9.56961e+07	9.53162e+07
Hubei	1.22542e+09	1.19324e+09	1.37282e+09	1.46767e+09	1.65201e+09	1.75727e+09
Hunan	7.55402e+07	1.19325e+08	1.46998e+08	1.98484e+08	3.64625e+08	4.24584e+08
Jilin	9.35951e+08	8.01032e+08	6.77092e+08	8.31271e+08	7.32741e+08	1.12762e+09
Jiangsu	1.83251e+09	2.47655e+09	3.71246e+09	4.74797e+09	6.95679e+09	8.87015e+09
Jiangxi	1.29744e+09	1.69254e+09	2.02772e+09	2.2302e+09	2.2276e+09	2.25183e+09
Liaoning	6.99194e+08	9.02385e+08	1.00769e+09	1.13992e+09	1.26558e+09	1.4536e+09
Qinghai	70822600	104092600	1.37391e+08	1.87373e+08	2.22735e+08	2.40464e+08
Shangdong	2.91947e+09	3.89053e+09	4.21289e+09	4.82141e+09	7.18456e+09	8.01951e+09
Shanxi	4.94268e+07	3.50416e+07	7.35067e+07	1.45223e+08	2.16212e+08	2.7431e+08
Shannxi	6.2371e+07	4.64186e+07	7.42447e+07	2.94292e+08	6.43126e+08	2.13305e+08
Shanghai	6.92837e+09	9.07024e+09	1.06161e+10	1.27502e+10	1.48717e+10	2.26663e+10
Sichuan	1.42049e+09	1.40549e+09	1.44685e+09	1.53778e+09	1.62934e+09	2.16653e+09
Tianjin	4.09864e+08	4.97341e+08	4.45549e+08	3.31419e+08	3.3585e+08	2.77099e+08
Tibet	1.12318e+07	1.90242e+06	1.42151e+06	1.12318e+07	—	—
Yunnan	1.32779e+08	2.58568e+08	2.75134e+08	6.11692e+08	8.50501e+08	1.16941e+09
Zhejiang	2.88129e+09	5.85232e+09	7.00657e+09	9.24074e+09	1.1504e+10	1.61107e+10
Chongqing	7.20436e+08	2.81966e+09	3.50916e+09	4.97383e+09	5.62961e+09	6.57333e+09

## Sheet: patents
Province Year	2014（Number）	2015（Number）	2016（Number）	2017（Number）	2018（Number）	2019（Number）
Anhui	2976	4465	3121	4166	3779	1917
Beijing	1394	2179	1199	1832	845	802
Fujian	229.4	366.4	944.4	1053	2021.8	1342.2
Gansu	—	5	—	—	—	—
Guangdong	3409.95	4003.1	4292	6303.66	6312.3	7870.39
Guizhou	166	154	237	233	159	119
Hainan	25	47	50	40	144	61
Hebei	2442	2676	2920	3318	3884	3150
Henan	806.955	1007	997.986	1175.99	1294	1244.06
Heilongjiang	46	11	22	23	40	11
Hubei	797	824	600	627	1098	951
Hunan	48	93	150	156	208	200
Jilin	37	33	28	30	489	1156
Jiangsu	1519.99	1968.75	2965.94	3105.3	3548.88	3359
Jiangxi	95	190	151	321	414	327
Liaoning	159	302	928	591	425	329
Qinghai	34	7	21	—	—	—
Shangdong	846.07	631	634.99	970	1146	1029.15
Shanxi	0	17	1	0	3	23
Shannxi	35	92	4	19	7	31
Shanghai	841	1164	1224	1562.12	1897.31	1768
Sichuan	755.885	747.467	699.088	786.456	607.64	864.402
Tianjin	45.995	3.50065	25.14	23.301	54.4	65.7
Tibet	—	—	—	—	2	—
Yunnan	45	40	58	92	77	64
Zhejiang	854.997	1137	1595	2320.64	2651.95	3033.81
Chongqing	1243	1199	2113	1706	1973	1770

## Sheet: Spatial correlation factors 
Influencing factors of spatial correlation of innovation efficiency of new energy automobile industry in 2019
Province	Enterprise size/Yuan	Government support	GDP/100 million yuan	R&D personnel/Person	R&D investment/Yuan	intellectual property protection index
Anhui	1.0293e+10	0.00978227	30006.8	17785	5252505242	76.63
Beijing	5.0927e+10	0.00500286	30320	39907	15810707066	75.93
Fujian	2.28239e+10	0.00565128	35804	11268	5003091929	77.07
Guangdong	9.92777e+09	0.0573148	97277.8	70914	22847433155	83.85
Guizhou	9.92777e+09	1.76738	14806.5	1292	4.40131e+08	62.24
Hainan	6.69979e+09	0.00400143	4832.05	1536	9.84779e+08	56.9
Hebei	2.28867e+10	0.00610035	36010.3	23222	5626733624	67.63
Henan	1.48116e+10	0.00549601	48055.9	9595	4378111802	68.18
Heilongjiang	3.48109e+09	0.00165298	16361.6	442	9.53162e+07	51.62
Hubei	8.9696e+09	0.00917418	39366.6	5867	1757271718	71.13
Hunan	2.51174e+09	0.00680691	36425.8	1331	4.24584e+08	66.9
Jilin	7.29476e+09	2.36652	15074.6	2971	1127616353	53.92
Jiangsu	6.27498e+09	0.0374777	92595.4	22798	8870151476	81.12
Jiangxi	1.10303e+10	0.0142239	21984.8	4404	2251826648	64.36
Liaoning	5.76162e+09	0.00589422	25315.3	14119	1453603483	65.39
Shangdong	2.03802e+10	0.00175781	76469.7	11989	8019514489	75.58
Shanxi	5.46923e+10	0.000434999	3884.48	669	2.7431e+08	59.56
Shannxi	1.91059e+10	0.00605695	24438.3	738	2.13305e+08	65.61
Shanghai	6.00712e+10	0.00464343	32679.9	36618	22666343810	79.3
Sichuan	1.81476e+10	0.00249358	40677.1	5397	2166534165	73.24
Tianjin	8.75036e+09	0.000960159	18809.6	1777	2.77099e+08	67.17
Yunnan	1.91843e+10	0.00359955	17811.2	1433	1169414288	61.8
Zhejiang	8.0616e+09	0.00677247	56197.2	33908	16110681714	79.65
Chongqing	2.14909e+10	0.0191244	20363.2	12213	6573326487	68.83

## Sheet: Spatial distance 
	Anhui(KM)	Beijing(KM)	Fujian(KM)	Guangdong(KM)	Guizhou(KM)	Hainan(KM)	Hebei(KM)	Henan(KM)	Heilongjiang(KM)	Hubei(KM)	Hunan(KM)	Jilin(KM)	Jiangsu(KM)	Jiangxi(KM)	Liaoning(KM)	Shangdong(KM)	Shanxi(KM)	Shannxi(KM)	Shanghai(KM)	Sichuan(KM)	Tianjin(KM)	Yunnan(KM)	Zhejiang(KM)	Chongqing(KM)
Anhui(KM)	0	897	639.672	1020.35	1194.1	1457.45	769.58	480.569	1741.5	314.655	11640.8	1512.04	134.329	380.825	1234.2	543.466	803.514	856.338	394.014	1258.8	834.909	1613.83	318.331	1040.95
Beijing(KM)	897	0	1527.53	1856.64	1729.63	2249.54	239.46	620.223	1056.85	1041.32	1316.04	867.213	860.703	1242.83	630.724	356.937	407.311	907.851	1041.99	1505.93	96.0719	2068.31	1102.84	1419.31
Fujian(KM)	639.672	1527.53	0	695.026	1183.46	1274.42	1138.16	1409.22	1088.2	2251.53	685.906	692.47	2021.56	669.362	444.417	1170.59	1432.78	1362.61	602.936	1560.38	1456.58	1685.93	466.349	1304.48
Guangdong(KM)	1020.35	1304.48	695.026	0	512.395	770.706	456.792	1666.78	1267.07	2761.81	815.733	563.758	2532.16	1125.72	639.571	1528.58	1611.54	1312.35	1206.26	1216.6	1814.03	1110.95	1048.69	978.692
Guizhou(KM)	1194.1	360.868	1183.46	512.395	0	803.684	1494.79	1123.6	2767.79	879.83	641.595	2555.79	1328.72	930.656	2283.71	1502.16	1364.23	894.652	1544.54	507.5	1727.5	426.896	1405.73	360.868
Hainan(KM)	1457.45	1127.46	1274.42	770.706	803.684	0	2042.49	1638.06	3194.99	1217.19	933.752	2966.94	1570.23	1079.07	2688.12	1940.11	1961.19	1583.36	1662.82	1310.83	2216.89	975.431	1505.17	1127.46
Hebei(KM)	769.58	239.46	1138.16	456.792	1494.79	2042.49	0	404.445	1296.02	853.904	1113.48	1103.2	766.872	1077.17	856.784	299.68	181.372	670.075	997.821	1267.98	269.642	1829.1	1024.86	1180.44
Henan(KM)	480.569	620.223	1409.22	1666.78	1123.6	1638.06	404.445	0	1644.2	463.206	709.95	1433.21	543.118	704.771	1163.85	391.446	356.14	445.221	825.257	988.178	606.325	12037.8	12033	844.029
Heilongjiang(KM)	1741.5	1056.85	1088.2	1267.07	2767.79	3194.99	1296.02	1644.2	0	1986.98	2278.42	231.008	1640.86	2122.32	507.321	1275.85	1460.07	1964.13	1651.45	2562.02	1043.14	3121.77	1786.42	2471.87
Hubei(KM)	314.655	1041.32	2251.53	2761.81	879.83	1217.19	853.904	463.206	1986.98	0	291.847	1761.99	449.252	255.026	1483.01	722.937	818.17	677.08	686.725	972.568	1002.03	1299.21	570.537	740.499
Hunan(KM)	11734.2	1316.04	685.906	815.733	641.595	933.752	1113.48	709.95	2278.42	291.847	0	2053.74	713.365	291.892	1774.79	1010.56	1048.91	774.576	906.12	867.991	1283.58	1068.49	764.506	1176.68
Jilin(KM)	1512.04	867.213	692.47	563.758	2555.79	2966.94	1103.2	1433.21	231.008	1761.99	2053.74	0	1410.25	1892.83	279.141	1057.18	1274.41	1773.24	1422.41	2370.93	841.325	2918.29	1556.11	2268.64
Jiangsu(KM)	134.329	860.703	2021.56	2532.16	1328.72	1570.23	766.872	543.118	1640.86	449.252	713.365	1410.25	0	491.52	1134.9	504.669	830.44	952.106	286.058	1383.71	787.507	1748.35	260.323	1170.88
Jiangxi(KM)	380.825	1242.83	669.362	1125.72	930.656	1079.07	1077.17	704.771	2122.32	255.026	291.892	1892.83	491.52	0	1615.02	900.887	1060.76	923.346	632.84	1137.71	1191.06	1357.19	483.231	886.981
Liaoning(KM)	1234.2	630.724	444.417	639.571	2283.71	2688.12	856.784	1163.85	507.321	1483.01	1774.79	279.141	1134.9	1615.02	0	782.279	1034.32	1522.69	1164.3	2117.79	588.223	2652.69	1291.55	2004.2
Shangdong(KM)	543.466	356.937	1170.59	1528.58	1502.16	1940.11	299.68	391.446	1275.85	722.937	1010.56	1057.18	504.669	900.887	782.279	0	434.241	804.909	707.229	1375.44	291.848	1878.85	752.031	1234.96
Shanxi(KM)	803.514	407.311	1432.78	1611.54	1364.23	1961.19	181.372	356.14	1460.07	818.17	1048.91	1274.41	830.44	1060.76	1034.32	434.241	0	505.69	1087.99	1102.44	449.756	1678.37	1090.42	1034.65
Shannxi(KM)	856.338	907.851	1362.61	1312.35	894.652	1583.36	670.075	445.221	1964.13	677.08	774.576	1773.24	952.106	923.346	1522.69	804.909	505.69	0	1237.98	598.082	934.941	1177.16	1173.71	544.719
Shanghai(KM)	394.014	1041.99	602.936	1206.26	1544.54	1662.82	997.821	825.257	1651.45	686.725	906.12	1422.41	286.058	632.84	1164.3	707.229	1087.99	1237.98	0	1650.33	955.614	1970.37	157.76	1426.11
Sichuan(KM)	1258.8	1505.93	1560.38	1216.6	507.5	1310.83	1267.98	988.178	2562.02	972.568	867.991	2370.93	1383.71	1137.71	2117.79	1375.44	1102.44	598.082	1650.33	0	1531.28	617.632	1542.82	257.332
Tianjin(KM)	834.909	96.0719	1456.58	1814.03	1727.5	2216.89	269.642	606.325	1043.14	1002.03	1283.58	841.325	787.507	1191.06	588.223	291.848	449.756	934.941	955.614	1531.28	0	2079.1	1023.22	1429.16
Yunnan(KM)	1613.83	2068.31	1685.93	12378	426.896	975.431	1829.1	12146.6	3121.77	1299.21	1068.49	2918.29	1748.35	1357.19	2652.69	1878.85	1678.37	1177.16	1970.37	617.632	2079.1	0	1832.5	649.944
Zhejiang(KM)	318.331	1102.84	466.349	12378	1405.73	1505.17	1024.86	12146.6	1786.42	570.537	764.506	1556.11	260.323	483.231	1291.55	752.031	1090.42	1173.71	157.76	1542.82	1023.22	1832.5	0	1309.67
Chongqing(KM)	1040.95	1419.31	1304.48	978.692	360.868	1127.46	1180.44	844.029	2471.87	740.499	1176.68	2268.64	1170.88	886.981	2004.2	1234.96	1034.65	544.719	1426.11	257.332	1429.16	649.944	1309.67	0
